# Supplementary material for: Analysis of Serum miRNA Profiles of Myasthenia Gravis Patients
Source: PLoS One. 2014 Mar 17;9(3):e91927. doi: 10.1371/journal.pone.0091927 (PMC3956820; doi:10.1371/journal.pone.0091927)
Supplement: Table S1 — Raw data for qPCR studies. This table is composed of three worksheets: Taqman array microfluidic cards Human MicroRNA Array A panel v2.0; individual analysis study 1; and iIndividual analysis study 2. A = early onset MG; B = late onset MG; C = thymoma MG; E = healthy control; Ref sample = same sample to perform relative quantification for all the plates. (XLSX) [file pone.0091927.s001.xlsx]

## Sheet: TaqmanArrayRawData
Taqman array microfluidic cards Human MicroRNA Array A panel v2.0
A= early onset MG; B = late onset MG; C= thymoma MG; E=healthy control
	A1	A2	A3	A4	A5	B1	B2	B3	B4	B5	C1	C2	C3	C4	C5	D1	D2	D3	D4	D5
hsa-let-7a	40	40	40	40	40	40	40	40	40	40	40	40	40	40	40	37.4706	32.6652	40	39.2563	40
hsa-let-7c	29.3589	29.8241	31.1509	32.3257	40	32.2431	30.9603	30.9736	31.8452	40	30.2284	33.1913	30.1211	29.8071	32.7539	27.4285	27.9665	27.9391	27.2703	26.3642
hsa-let-7d	27.2522	31.0062	30.6666	31.9425	31.2541	29.4896	28.9745	31.2114	28.7435	29.4628	26.8322	33.8321	28.293	30.0157	27.0924	24.9095	24.6982	27.1428	25.6327	25.1852
hsa-let-7e	26.1607	28.1753	28.2783	28.7736	30.6105	28.3458	27.7706	26.4556	26.0987	27.2672	24.6242	29.2524	24.4564	27.7829	24.6632	23.0979	21.9745	23.483	23.0618	22.9893
hsa-let-7f	40	40	40	40	40	40	40	40	40	40	40	40	40	40	40	40	33.1507	40	40	30.8329
hsa-let-7g	28.0345	32.7509	32.209	36.3496	40	29.6824	28.6208	31.2136	37.489	31.5945	25.7915	34.4092	27.6342	31.3433	27.8624	23.856	23.0939	26.6213	25.7253	23.6034
hsa-miR-1	31.4256	33.8055	32.1365	40	40	40	31.7311	40	32.5586	40	36.6748	35.1468	36.6422	37.0596	36.1335	29.6357	30.0429	39.4684	29.1105	30.8249
hsa-miR-9	40	40	40	40	40	40	40	40	40	40	40	40	40	40	40	40	35.1861	40	40	40
hsa-miR-10a	29.389	40	30.5297	40	40	31.0488	32.2859	40	30.9325	40	31.3296	32.5372	28.9884	30.5134	29.1633	27.3873	29.0824	30.402	28.9516	29.3305
hsa-miR-10b	40	40	40	40	40	40	40	40	40	40	40	40	40	40	40	40	40	40	40	40
U6 snRNA	23.0137	20.3957	20.0051	23.7038	22.9713	26.0674	24.9734	22.2201	20.1932	23.9252	19.5893	23.3968	22.617	22.7124	20.9624	21.6602	20.122	19.4211	18.7202	17.9236
U6 snRNA	22.9611	20.3638	20.0248	23.2484	22.7235	25.6443	25.0016	21.8427	20.2326	24.4523	18.9603	23.0744	22.8654	22.1207	20.9789	21.2085	19.9779	19.0048	18.4666	18.0658
hsa-miR-15a	40	36.2467	40	40	40	40	40	40	40	40	38.4321	37.5253	40	40	38.7017	30.0783	30.1911	32.9871	38.4205	31.1918
hsa-miR-15b	26.73	31.1264	29.2599	34.5187	36.1508	30.3316	27.5116	29.259	34.6238	33.4599	25.2417	29.6432	29.4207	31.3734	28.1051	22.1875	22.276	25.2957	24.8243	24.1587
hsa-miR-16	22.9199	22.096	19.9602	21.2058	23.3802	25.2769	23.9838	22.3807	20.8242	23.8135	20.743	24.1666	22.8792	19.8394	20.2294	18.2439	18.1852	17.9865	16.2816	16.3496
hsa-miR-17	22.2524	22.1955	21.2045	24.2561	23.5725	25.0791	23.0284	22.2144	22.3603	24.5821	20.8888	24.3307	22.9171	22.2804	21.0948	18.975	18.818	19.4197	17.7165	17.6749
hsa-miR-18a	40	40	38.4659	40	40	38.8263	40	40	40	31.4251	33.9879	40	37.2197	40	34.1283	27.2567	27.0433	31.964	28.2232	27.5168
hsa-miR-18b	40	40	40	40	40	40	40	40	40	39.0325	40	40	40	40	40	40	40	40	40	40
hsa-miR-19a	25.784	25.432	23.9325	27.0076	27.322	28.6107	26.3435	25.6653	25.1907	28.3034	24.1365	27.3318	26.5951	25.3063	24.1611	21.9606	21.5705	22.2933	20.7531	20.9749
hsa-miR-19b	22.5486	22.1668	20.3069	23.0811	23.6716	25.1818	23.4299	22.2362	21.7733	24.7564	20.7245	23.974	22.912	22.1437	20.9706	18.3634	18.3374	18.5754	17.3223	17.7218
hsa-miR-20a	21.9042	22.7369	21.1629	26.2349	25.2798	24.9596	23.5018	22.7943	23.3789	27.0018	21.4812	23.6995	22.9824	22.4819	21.8449	19.0821	18.833	19.1921	18.2441	18.1786
hsa-miR-20b	26.2969	27.2014	24.9363	27.476	29.3466	28.6651	28.2622	26.792	26.8152	30.0562	25.4743	30.1857	26.673	26.3942	25.3221	23.2079	22.8647	23.1895	21.4693	21.3611
hsa-miR-21	23.2658	25.7496	25.0734	28.3665	28.4247	26.9628	26.9084	25.2867	26.221	30.5571	23.5985	24.7112	25.473	25.5703	24.1661	21.1283	21.9506	22.6818	22.548	22.7851
hsa-miR-22	40	40	40	40	40	40	40	40	40	40	40	40	40	40	40	40	40	40	40	40
hsa-miR-23a	40	40	40	40	40	40	40	40	40	40	40	40	40	40	40	36.4614	37.925	40	35.9436	34.7551
hsa-miR-23b	40	40	40	40	40	40	40	40	40	40	40	40	40	40	40	40	40	40	40	40
hsa-miR-24	22.7541	22.4615	21.263	25.6686	23.8227	25.6145	23.0935	22.1269	21.9315	26.2562	21.2555	24.3584	24.0351	23.211	21.4818	18.4643	18.4191	19.1996	17.6848	17.8429
hsa-miR-25	25.8515	26.2575	25.1433	29.2855	28.805	29.4411	26.2488	26.85	26.453	29.4138	24.268	26.8218	26.5961	25.4568	25.4445	21.7418	21.5822	22.2673	21.9563	21.8057
hsa-miR-26a	23.5098	25.1831	24.4891	29.048	26.8668	26.5605	24.7533	25.5411	25.5481	27.5469	22.5406	25.2463	24.8783	26.0197	23.3175	20.6237	20.1448	22.7076	22.0247	20.7977
hsa-miR-26b	24.429	24.8644	24.5144	28.8126	29.2353	26.9462	24.7531	24.6422	27.0363	28.5269	22.9983	25.1937	25.0384	26.0225	24.9524	21.3888	20.7809	22.6837	22.4259	21.0221
hsa-miR-27a	25.8242	27.2742	26.298	30.5399	28.6875	29.1112	28.1576	27.5192	27.9767	40	24.9838	26.9988	28.5136	27.5648	26.7521	22.5395	22.7438	24.2368	24.218	24.223
hsa-miR-27b	26.4768	28.7008	32.1455	40	40	28.831	29.5809	29.8718	30.15	40	26.0834	27.8622	29.3508	28.2121	28.6188	23.9069	24.1782	25.9313	25.2382	25.976
hsa-miR-28-3p	30.2433	28.1016	27.4875	34.0437	29.782	32.4878	32.2906	29.0177	28.091	30.528	28.5122	31.4412	28.3929	28.7025	27.5429	26.6788	26.1199	26.6063	24.7944	24.3572
hsa-miR-28	27.4671	30.7591	28.4172	40	30.026	32.677	29.4189	28.8747	32.4733	40	26.7784	29.2316	29.5793	33.0716	27.3427	24.9218	24.1875	26.5324	26.193	25.1264
U6 snRNA	23.2433	20.4367	20.2383	23.5976	22.7962	25.6874	24.4362	21.7364	20.1142	24.067	19.3966	23.1776	22.6652	22.0746	20.9001	21.3341	20.0163	19.255	18.5495	17.9753
U6 snRNA	23.3677	20.3948	20.1327	23.4764	22.881	25.6529	24.5024	21.7558	19.8628	24.2225	19.5769	22.7704	22.6465	22.3204	21.1062	21.5995	19.9971	19.3201	18.5388	17.8873
hsa-miR-29a	28.7415	32.473	30.2371	28.3195	29.0961	30.1064	34.598	32.8501	28.3406	30.8969	30.0551	31.5432	36.3753	30.5616	27.837	25.7658	25.9247	27.4108	25.4832	23.8867
hsa-miR-29b	33.1198	40	40	40	40	35.2318	34.3828	40	40	40	33.1944	40	31.4627	40	40	31.9953	36.645	39.8582	34.8158	30.679
hsa-miR-29c	31.4131	31.2834	30.2113	34.0422	35.7269	34.703	31.9825	32.2802	33.059	34.983	30.4305	32.8794	33.0812	31.2306	30.5616	25.9274	26.0325	28.1501	26.2522	27.1795
hsa-miR-30b	23.4084	25.0503	24.0945	26.7018	26.101	26.4093	24.0716	23.8888	24.5939	25.9256	22.2496	25.1403	24.3492	24.9047	22.9684	20.7941	20.59	22.1581	21.691	21.1494
hsa-miR-30c	23.224	24.5268	23.6158	27.3126	25.1767	26.1728	23.644	23.4199	24.1885	26.7998	21.6986	24.922	24.298	24.6495	22.2494	20.3343	19.9169	21.7755	21.2254	20.1494
hsa-miR-31	40	40	40	40	40	40	40	40	40	40	40	40	40	40	40	35.2419	33.0471	39.1107	40	40
hsa-miR-32	40	40	36.9296	32.4594	34.1869	40	33.3105	32.5131	40	40	40	40	31.7433	40	40	27.2983	30.3797	30.429	31.0004	34.6598
hsa-miR-33b	40	40	40	40	40	40	40	40	40	40	40	40	40	40	40	40	40	40	40	40
hsa-miR-34a	27.3817	25.4403	25.016	26.8995	27.8479	40	27.9893	25.7927	26.8524	29.1116	26.4946	28.0081	26.1891	27.692	25.7182	24.0716	25.1698	25.1357	25.2267	26.2696
hsa-miR-34c	40	40	40	40	40	39.7891	36.9911	40	40	40	40	40	40	40	40	39.5777	36.8757	40	40	40
hsa-miR-92a	21.3346	22.3717	20.1789	23.1805	25.7093	25.4434	22.9976	22.7823	22.7928	24.9853	20.3844	22.5967	22.4888	21.5772	22.5805	19.4313	19.7222	19.7753	19.2863	19.5964
mmu-miR-93	26.4875	26.5038	25.249	27.9409	32.4228	28.5165	27.7854	26.9767	26.9273	30.9369	24.7186	30.2034	26.713	26.1878	25.867	22.2199	22.0666	22.0882	21.1843	21.2938
hsa-miR-95	30.4852	31.4923	33.8567	40	40	35.4505	32.9811	35.455	40	40	31.3078	32.6636	32.557	40	33.66	30.059	29.593	30.8426	29.0692	28.1714
mmu-miR-96	40	40	40	40	40	40	40	40	40	40	40	40	40	40	40	40	40	40	40	40
hsa-miR-98	40	40	40	40	40	40	40	40	40	40	40	40	40	40	40	32.9461	39.9155	40	40	40
hsa-miR-99a	31.8399	38.8842	31.4164	40	40	34.2371	40	40	40	40	35.0183	27.8916	33.2875	31.981	40	28.1013	32.1941	31.2306	30.7702	33.4214
hsa-miR-99b	28.1216	29.5015	28.2448	40	33.9123	34.302	29.4922	31.7992	30.4929	40	27.0239	32.4387	30.6176	31.8124	28.4343	25.4996	25.4294	27.8266	26.2237	26.3713
hsa-miR-100	31.9212	31.9702	30.0486	40	40	33.4593	35.7716	40	40	40	34.8986	25.7669	32.8335	33.2825	40	27.4155	29.8924	32.6146	29.5811	28.8748
hsa-miR-101	27.66	29.3035	26.4486	40	40	30.8928	28.0723	32.5954	29.6345	40	26.4462	28.9597	29.6973	28.7276	28.32	25.4485	26.0011	27.4228	26.309	25.6829
hsa-miR-103	30.3258	40	36.5115	40	40	37.0434	30.9064	33.0539	37.1664	33.1646	29.5235	40	34.6391	40	33.2054	25.3978	24.5484	28.6718	28.0843	26.1936
hsa-miR-105	40	40	40	40	40	40	40	40	40	40	40	40	40	40	40	40	40	40	40	40
hsa-miR-106a	22.5838	22.2664	21.1006	24.1137	23.9699	25.3247	23.1067	21.9958	21.9028	25.0971	20.9704	24.2544	22.5767	22.1607	20.9774	18.9455	18.7636	19.5084	17.6337	17.6189
RNU44	40	40	40	40	40	40	40	40	40	40	40	40	40	40	40	40	35.7491	40	40	36.5903
hsa-miR-106b	24.8997	26.9973	25.5741	27.9561	29.0673	27.6374	25.8082	26.7052	26.5005	28.9273	23.7107	25.9219	26.5651	26.5304	25.5631	22.2729	21.7345	23.903	23.2208	22.4389
hsa-miR-107	34.5943	40	40	40	40	40	36.8875	40	40	40	36.2039	40	39.3486	40	40	31.327	31.5788	40	35.9392	32.4448
hsa-miR-122	25.5539	25.1077	28.3469	29.8372	26.8054	33.0627	40	28.3722	29.2964	40	25.6386	27.2666	25.1712	27.6216	25.4134	20.5513	22.7228	24.1871	19.1087	24.1525
mmu-miR-124a	39.7796	40	40	40	40	40	40	40	40	40	40	40	40	40	40	40	37.4301	40	40	40
hsa-miR-125a-3p	40	40	40	40	40	40	40	40	40	40	40	40	40	40	33.8149	40	40	40	31.3745	33.05
hsa-miR-125a-5p	30.6886	31.3707	29.487	31.5491	29.9082	40	31.6237	33.2183	29.1862	29.7047	28.4907	36.0614	37.4776	32.7573	29.0454	27.6648	26.1064	29.4898	25.7414	25.3409
hsa-miR-125b	29.4583	30.9276	33.0868	40	40	33.1728	33.1071	30.2778	31.5395	40	29.0246	30.2833	31.1046	30.1397	40	25.6195	26.4041	29.4218	25.9241	27.4825
hsa-miR-126	21.6667	21.0328	20.0829	22.3516	22.0387	24.2201	22.3856	21.0291	20.4541	22.9359	20.318	22.3914	21.8069	20.5348	19.3454	18.3585	18.5053	19.3571	17.6118	17.3572
hsa-miR-127	33.8281	27.9247	30.9039	40	40	30.9622	31.6506	33.0755	31.9685	40	28.2228	29.3842	37.9014	36.1342	30.3331	24.9122	24.1872	27.7314	26.6544	26.1663
hsa-miR-127-5p	40	40	40	40	40	40	40	40	40	40	40	40	40	40	40	40	40	40	40	40
hsa-miR-128a	31.8972	31.6984	36.3418	40	40	35.1122	39.5908	34.5783	38.0261	40	31.9221	38.9743	31.2632	40	30.5054	29.6537	29.1172	30.4722	30.398	31.3741
mmu-miR-129-3p	40	40	40	40	40	40	40	40	40	40	40	40	40	40	40	40	40	40	40	40
hsa-miR-129	40	40	40	40	40	40	40	40	40	40	40	40	40	40	40	40	40	40	40	40
hsa-miR-130a	27.0643	29.8242	28.5236	31.4035	33.2979	30.3562	29.3637	28.8405	29.9495	40	26.0205	29.606	27.831	28.6091	29.3037	23.2212	23.5873	24.9318	23.6934	25.4517
hsa-miR-130b	28.8487	31.7788	33.1265	36.0775	39.8092	38.1225	32.0211	32.0264	31.5589	40	28.2503	31.7333	29.1758	28.5025	28.9603	24.0537	24.6336	27.3587	25.0233	25.6547
hsa-miR-132	33.6346	40	35.7312	40	40	40	40	36.8759	37.6653	40	32.9551	36.7772	40	40	35.26	25.8663	28.3219	30.817	28.5583	30.0424
hsa-miR-133a	33.6988	40	32.0558	34.2752	35.5886	40	32.4749	32.8949	27.4201	31.5389	33.4458	30.9792	33.1887	32.134	30.6706	26.5142	26.6504	28.712	24.312	26.0446
hsa-miR-133b	40	40	40	40	40	40	40	40	40	40	40	40	40	40	40	34.502	37.4604	35.7008	31.5706	35.516
mmu-miR-134	40	34.342	34.7969	34.5948	40	40	40	37.7095	31.4833	40	38.7254	40	35.269	40	32.8177	31.8345	31.23	30.5972	27.2594	27.5013
hsa-miR-135a	33.4562	40	29.9866	38.8573	40	40	40	35.0815	40	40	31.1151	40	40	37.5615	37.4443	28.1579	29.4878	35.6445	40	33.573
hsa-miR-135b	40	40	34.8664	30.3396	40	33.7681	35.9734	40	40	40	40	40	40	32.854	36.6656	33.629	35.3191	40	32.7977	39.654
hsa-miR-136	33.0516	33.6129	31.0847	34.9119	30.6663	40	40	34.7744	31.7618	36.4772	39.3305	39.7254	34.3692	35.3709	31.8138	37.286	38.9488	36.5681	33.9787	32.1344
mmu-miR-137	40	40	40	40	40	40	40	40	40	40	40	40	40	40	40	40	31.0453	40	40	40
hsa-miR-138	40	40	40	31.2433	40	40	40	40	40	40	29.9073	40	40	30.7643	40	29.8625	29.9136	31.2312	29.7952	35.4223
hsa-miR-139-3p	40	31.5394	29.4925	40	33.7441	40	40	40	29.3236	40	40	40	37.2503	35.2628	35.0843	29.317	30.6807	28.8989	25.9043	27.8363
hsa-miR-139-5p	26.4969	24.8273	24.1161	27.1865	26.359	29.8444	29.0041	25.4292	25.6305	28.372	24.9973	26.9576	26.219	25.1602	23.9126	22.8398	22.9799	23.2163	22.1003	22.0885
hsa-miR-140-3p	33.9383	33.1132	29.6191	31.7831	33.6784	40	37.0616	35.9344	31.5037	35.5101	31.9092	40	34.8611	30.1434	29.0366	27.3626	27.4913	27.8014	24.8047	24.3397
mmu-miR-140	28.2877	29.7898	28.4728	30.9924	28.955	31.1609	31.3962	28.7549	28.1179	30.9511	29.2295	32.5024	29.7991	28.7552	26.5787	24.5939	24.0151	24.3941	23.1731	23.057
hsa-miR-141	40	40	40	40	40	40	40	40	40	40	40	40	40	40	40	27.977	32.2747	40	40	40
hsa-miR-142-3p	22.2522	24.5332	25.1182	26.3751	27.5894	25.1838	23.4654	24.2843	24.101	25.0202	21.741	23.6367	23.1916	24.6367	23.0017	19.7715	19.5851	21.3503	21.6581	21.3552
hsa-miR-142-5p	29.5753	32.7572	31.0614	40	32.1828	31.3686	30.5553	33.7128	31.5991	33.4108	29.8952	31.9778	31.2941	32.2957	29.1089	26.7782	26.6324	27.9969	27.3282	27.0217
hsa-miR-143	40	33.9477	31.4094	40	38.2447	34.8635	40	40	35.8983	40	33.2277	32.4075	34.1445	34.933	33.0661	26.2684	26.896	27.3367	27.4756	27.1195
hsa-miR-145	29.5284	28.735	28.2475	33.0651	35.0712	29.2863	28.6492	29.3696	31.2598	30.8678	27.0548	31.1664	29.0417	31.7604	29.3031	24.5563	23.6336	26.7246	27.2189	25.2575
hsa-miR-146a	22.9552	23.4166	21.4988	23.9304	22.5944	26.7668	26.0544	22.0479	21.8782	25.189	22.7892	26.8476	24.1466	23.608	20.8406	19.8507	20.8699	20.6091	17.9752	18.6853
hsa-miR-146b-3p	40	40	40	40	40	40	40	40	40	40	40	40	40	40	40	37.2249	33.3605	40	40	40
hsa-miR-146b	27.5545	26.8943	26.0865	27.2493	27.535	29.8542	28.7002	26.5995	26.0657	28.1281	25.8891	29.3731	26.8301	26.9248	25.0052	23.6095	23.4999	24.602	22.7508	22.4592
hsa-miR-147b	40	40	40	40	40	40	40	40	40	40	40	40	40	40	40	40	40	40	40	40
hsa-miR-148a	25.7777	26.9798	26.3437	28.1405	34.0791	29.704	27.7583	27.0172	26.4691	40	24.9982	28.5502	30.4879	27.8793	26.5705	23.3425	23.7106	23.4297	23.1602	25.8797
hsa-miR-148b	29.0327	30.9988	30.1168	34.169	40	32.8436	30.3799	30.5942	32.2912	34.3599	27.8545	32.7393	31.4261	36.2454	31.1778	26.1792	26.9152	27.7658	27.567	29.7772
hsa-miR-149	40	40	40	40	40	40	40	40	40	40	40	40	40	40	40	40	40	40	40	40
hsa-miR-150	22.5534	21.7318	20.8599	23.0802	22.3696	26.7025	24.9433	22.6048	21.1521	24.2808	21.9368	22.8006	21.6248	21.2096	20.0186	20.2085	19.5561	20.3104	19.6498	18.1162
hsa-miR-152	26.7633	27.2583	27.0113	30.0035	29.0579	30.3537	29.9734	26.5313	29.3931	40	26.2313	27.814	27.5551	28.2613	27.0634	23.7542	24.6084	26.0205	24.4903	26.2021
mmu-miR-153	40	40	40	40	40	40	40	40	40	40	40	40	40	40	40	40	40	40	40	40
hsa-miR-154	40	40	40	40	40	40	40	40	40	40	40	40	40	40	40	40	40	40	40	40
hsa-miR-181a	28.5619	30.417	30.3165	33.4074	32.7205	32.8453	31.3028	31.8173	30.3357	31.4702	29.2918	31.0636	30.4992	32.6625	31.4799	26.6977	26.3258	29.1961	28.4735	26.7523
hsa-miR-181c	32.8653	36.5863	35.1571	38.6872	38.8369	40	40	40	36.7245	38.8313	40	39.3187	37.9546	40	40	31.667	32.2785	33.6549	32.5909	31.1229
hsa-miR-182	33.7185	40	35.2143	40	40	40	35.9108	34.811	40	33.9816	35.3273	37.7862	40	40	30.9251	36.105	34.6006	35.2424	32.6043	32.018
RNU48-001006	40	40	28.2292	40	40	40	40	40	33.5416	29.4889	34.5378	40	33.0586	40	40	30.5028	25.1057	27.8506	29.787	28.8982
hsa-miR-183	40	40	40	40	40	40	40	40	40	40	40	40	40	40	40	40	40	40	40	40
hsa-miR-184	38.613	33.4129	28.5357	32.4175	35.3989	40	36.4107	31.7534	30.2337	38.4717	34.6584	37.8585	34.3343	30.8279	35.5412	34.5577	28.9297	32.5399	31.8752	35.1512
hsa-miR-185	28.4455	28.364	25.6241	28.804	32.6271	40	32.9544	35.6075	31.2432	31.3251	27.6196	31.14	28.8205	28.9994	28.4921	26.1806	25.2627	26.7413	24.3081	24.9335
hsa-miR-186	25.907	22.602	21.9768	25.3028	25.3688	26.8628	24.531	23.8812	23.3665	26.7688	23.3814	24.8728	25.3797	24.3759	22.9488	21.887	21.4532	22.1952	20.2057	20.6187
mmu-miR-187	40	40	40	40	40	40	40	40	40	40	40	40	40	40	40	40	40	40	40	40
hsa-miR-188-3p	40	40	40	40	40	40	40	40	40	40	40	40	40	40	40	40	40	40	40	40
hsa-miR-190	32.084	40	40	40	40	37.9076	40	40	40	40	34.202	37.9124	40	40	33.5447	35.5224	37.005	35.4924	33.5289	31.284
hsa-miR-191	22.8277	22.6047	21.2618	24	22.0605	25.0864	22.7096	21.8976	21.14	23.5621	21.0676	24.4531	22.593	22.838	20.7971	19.4038	18.9886	20.1184	18.3002	17.3889
hsa-miR-192	29.3409	36.948	31.2789	40	28.578	35.7984	33.071	31.9537	29.7849	29.3211	30.5189	31.9741	30.0557	28.5194	28.4269	25.0851	26.35	27.0124	21.9529	23.531
hsa-miR-193a-3p	40	40	40	40	40	34.0983	40	40	40	40	34.6641	40	40	40	40	40	37.5158	37.5159	40	40
hsa-miR-193a-5p	34.5908	28.3937	33.5	34.9112	39.8897	35.5224	33.087	29.7202	31.2898	40	28.0028	31.7835	32.0866	30.3985	29.1131	25.5758	25.8737	24.7158	23.33	27.8575
hsa-miR-193b	32.0502	30.1927	31.6004	33.8726	33.1337	40	40	34.4963	32.7434	40	32.0042	30.8004	30.7761	30.3059	40	27.1089	28.9597	30.4059	23.1712	27.5287
hsa-miR-194	25.5693	22.1867	22.4326	23.7752	25.624	29.9024	23.7407	22.6262	22.2369	26.6409	22.3475	23.8983	23.1588	22.2169	23.4797	22.5652	21.6963	23.3711	22.4251	23.1293
hsa-miR-195	25.6363	26.91	24.2622	26.743	27.3926	29.5434	27.856	26.899	25.8861	28.6292	25.1818	27.1541	27.8947	25.5818	25.3726	22.525	22.6708	22.8479	21.3806	21.235
hsa-miR-196b	34.3343	40	38.7799	40	40	35.3152	40	40	40	40	39.1194	40	40	37.685	32.8575	33.0391	33.156	36.9684	32.1481	30.3055
hsa-miR-197	27.0459	26.0126	25.1468	26.2296	25.8739	30.5934	29.6738	26.5251	24.6483	28.6659	26.3988	28.752	26.5029	25.9222	25.1475	24.6058	22.7694	23.4531	21.4538	20.68
hsa-miR-198	40	40	40	40	40	40	40	39.7517	40	40	40	40	40	40	40	40	40	40	40	39.6135
hsa-miR-199a	32.1915	40	40	40	40	40	40	40	40	40	30.8369	40	40	40	32.352	29.5261	29.0164	32.4634	40	30.4142
hsa-miR-199a-3p	26.2428	28.1289	27.065	30.0429	27.7535	30.5829	27.3558	28.8996	28.3038	30.1592	25.2735	30.7051	27.601	29.119	25.3281	22.6865	22.2971	25.8085	23.4174	21.8838
hsa-miR-199b	35.1366	40	40	40	40	40	40	40	40	40	40	40	40	40	35.3489	34.1883	30.3329	32.3653	40	31.7054
hsa-miR-200a	40	40	40	40	40	40	40	40	40	40	40	40	40	40	40	40	40	40	36.7698	40
hsa-miR-200b	40	40	40	40	40	40	40	40	40	40	40	40	40	40	40	28.2821	32.9862	40	29.0454	34.2481
hsa-miR-200c	40	38.4491	34.9103	34.3777	40	40	40	32.856	36.2603	40	40	40	40	40	36.1202	31.1814	30.743	33.7211	31.1729	27.9623
hsa-miR-202	30.396	28.2747	25.5169	24.5929	40	31.8756	27.5005	27.1778	27.3992	34.1711	26.7068	28.6897	27.4386	24.8122	40	23.6545	22.5185	25.5265	25.9186	30.1618
hsa-miR-203	35.4092	31.3644	27.4591	40	40	40	40	24.8019	34.5987	40	27.0959	31.0932	31.6121	29.9198	38.5299	24.9751	24.8481	24.4324	24.3693	29.5785
hsa-miR-204	29.3363	29.6989	33.2379	30.838	40	31.9683	40	31.2046	40	30.412	28.3491	34.6652	35.2138	30.3597	28.9216	27.1993	28.3543	28.9773	28.8442	27.975
hsa-miR-205	30.894	29.8135	28.5153	30.4021	31.4825	40	30.3014	29.8188	30.0734	32.0705	30.056	34.9393	33.6091	30.4536	29.9458	27.2147	28.0766	32.2699	30.8143	27.2591
hsa-miR-208b	40	40	40	40	40	40	40	40	40	40	40	40	40	40	40	40	38.9394	40	40	40
hsa-miR-210	40	40	40	40	40	40	40	40	40	40	40	40	40	40	40	34.0118	40	36.2804	26.1776	29.8989
hsa-miR-214	40	40	40	40	40	40	40	40	40	40	40	40	40	40	40	32.7651	35.052	35.0571	36.0667	34.3406
hsa-miR-215	40	40	37.5701	40	40	40	40	40	40	37.81	40	40	38.2266	35.3657	39.9179	26.5849	27.5793	31.0615	28.727	28.5969
hsa-miR-216a	40	40	40	40	40	40	40	40	40	40	40	40	40	40	40	40	40	40	40	40
hsa-miR-216b	40	40	40	40	40	40	40	40	40	40	40	40	40	40	40	34.6415	40	40	31.8709	40
hsa-miR-217	40	40	40	40	40	40	40	40	40	40	40	40	40	40	40	40	40	40	40	40
hsa-miR-218	40	29.9848	30.2991	31.4616	34.2476	29.9557	28.0689	29.6944	29.8039	40	27.3515	35.3311	29.8279	29.9565	31.6131	26.4928	23.5928	27.8317	27.4949	31.4257
hsa-miR-219	40	40	40	40	40	40	40	40	40	40	40	40	40	40	40	40	40	40	40	40
hsa-miR-221	26.8717	30.9886	28.5029	40	38.6208	28.8656	28.8402	32.2743	30.0931	40	24.8585	31.3068	30.6378	36.567	27.5629	21.4683	21.3881	23.7603	23.2471	24.1043
hsa-miR-222	24.988	23.8075	21.7441	22.6814	23.0289	27.509	25.4257	22.9969	21.6654	23.2779	23.2281	25.9738	23.6181	21.8157	21.4229	20.3458	20.4452	19.8399	18.7388	19.0738
hsa-miR-223	18.7154	17.5125	17.1342	19.8928	19.3252	21.2549	19.2408	17.9609	17.0166	21.9718	17.0038	19.7269	18.2934	18.355	16.9919	14.9922	14.6322	15.0181	14.6744	14.4515
hsa-miR-224	34.0408	40	34.8581	40	40	33.9713	40	35.3075	32.7272	40	28.2028	32.3528	36.3119	40	40	26.7962	26.1224	31.1107	25.4275	32.5186
hsa-miR-296-3p	40	40	40	40	40	40	40	40	40	40	40	40	40	40	40	40	40	40	40	36.2817
hsa-miR-296	29.511	40	34.598	40	40	35.8511	31.5632	33.2731	40	33.4312	32.7713	40	34.3835	37.6764	32.863	29.0522	28.685	30.0868	30.2444	29.0939
hsa-miR-299-3p	40	40	40	40	40	40	40	40	40	40	40	40	40	40	40	40	40	40	40	40
hsa-miR-299-5p	40	40	40	40	40	40	40	40	40	40	40	40	40	40	40	40	40	40	40	40
hsa-miR-301	28.1188	30.8541	31.6584	31.5128	31.8858	30.5255	29.7318	32.5623	29.4376	40	27.6127	30.9543	30.3702	30.759	27.685	25.9238	25.1881	27.0521	26.6532	26.4191
hsa-miR-301b	37.2235	40	40	40	34.6995	40	40	40	36.238	40	32.4865	40	40	40	36.8459	29.8323	29.3091	40	35.0594	30.9361
hsa-miR-302a	30.6085	26.2245	25.4086	31.4295	35.051	31.0353	22.6924	24.8983	28.3519	29.8151	22.0506	23.5118	26.7604	26.9817	27.4089	22.1625	21.3848	22.9588	26.6233	27.6681
ath-miR159a	37.858	40	40	40	35.989	40	40	40	40	40	40	40	40	40	40	40	38.0073	40	40	40
hsa-miR-302b	27.7607	39.2094	36.2305	40	31.5444	37.7396	34.3987	35.9271	38.3426	29.8901	33.4686	37.4431	36.9736	37.2671	29.7103	32.9834	33.4688	34.4095	33.4811	28.0794
hsa-miR-302c	28.636	34.6472	35.137	40	40	40	30.9444	32.7024	40	40	30.9357	30.3518	34.7747	37.0337	37.7802	29.8726	28.9166	33.3647	38.3179	34.39
hsa-miR-320	23.359	22.9428	19.884	22.3697	23.0949	26.2523	22.9907	21.8449	21.8996	22.6891	21.5536	24.5393	22.5966	21.1566	21.1926	21.339	22.3814	20.5346	18.8271	19.4308
hsa-miR-323-3p	30.8536	36.0199	35.4166	40	40	32.8353	31.6012	34.4176	40	40	32.0872	34.5472	35.1806	35.8073	34.6546	31.1593	30.7407	31.292	32.2044	30.9166
hsa-miR-324-3p	36.1525	33.2874	30.9034	32.6681	33.9786	34.1483	31.5761	37.354	34.4988	40	30.1331	33.9027	32.975	39.2527	30.1671	27.2115	27.1667	27.9957	26.9719	26.8623
hsa-miR-324-5p	34.3243	40	40	40	40	35.9325	31.7891	40	40	40	28.0709	40	40	40	35.0541	26.2958	26.2128	27.8401	26.7548	26.9814
hsa-miR-326	39.3871	40	40	40	40	40	40	40	40	40	40	40	40	40	40	38.8242	37.8355	40	40	40
hsa-miR-328	24.5315	24.9724	22.9682	28.889	27.1679	27.9274	24.9888	24.9707	25.2335	28.5906	22.4307	25.2454	25.4722	26.4339	24.8697	21.3779	21.2932	23.2015	21.9583	22.4074
hsa-miR-329	40	40	40	40	40	40	40	40	40	40	38.253	40	40	40	40	36.8433	36.0986	38.9302	32.0625	35.3453
hsa-miR-330	35.2058	40	35.7283	40	40	40	40	39.7866	36.6186	40	34.6905	40	35.569	35.8687	31.6313	30.8203	30.1247	31.0202	29.3875	29.5593
hsa-miR-330-5p	40	40	40	40	40	40	40	40	40	40	40	40	40	40	40	40	40	40	40	40
hsa-miR-331	28.7044	27.975	27.0509	29.7614	28.8824	30.7082	26.8738	26.9751	27.0991	28.5496	25.4445	29.6931	29.1246	27.83	26.18	23.9059	23.1402	25.0221	23.9691	22.7761
hsa-miR-331-5p	33.8223	40	40	40	40	36.1833	40	40	40	40	36.2526	35.9423	40	40	40	38.5532	35.8257	40	40	40
hsa-miR-335	25.9213	28.0201	26.002	28.5815	28.9658	29.5647	26.5972	26.8801	27.846	28.9536	24.9578	27.664	28.2668	27.2752	25.7495	23.5997	23.2869	24.6921	24.0122	24.9719
hsa-miR-337-5p	34.2944	40	40	40	38.7738	40	40	40	40	40	38.3542	38.1313	40	40	40	36.0078	40	40	40	31.765
hsa-miR-338-3p	40	40	40	40	40	40	40	40	40	40	40	40	40	40	40	32.4104	33.0125	32.3226	32.4718	38.385
hsa-miR-339-3p	33.5374	37.5032	32.8389	40	33.919	40	37.2269	35.5914	35.4886	40	35.9993	40	39.7439	40	30.9496	32.2415	31.6416	33.2739	29.4961	26.1992
hsa-miR-339-5p	40	40	40	40	40	40	40	40	40	40	40	40	40	40	40	38.5902	34.1185	40	40	40
hsa-miR-340	26.2389	28.8301	27.9813	30.7206	18.1307	30.0262	30.4801	28.4217	27.7178	28.8405	26.9367	31.3802	29.3409	30.498	25.3335	24.7047	24.4813	26.0019	25.546	18.9411
hsa-miR-155	25.3147	22.6863	22.6833	23.6245	24.7278	30.6792	25.3042	24.479	22.8648	24.6992	25.6029	26.7029	24.1975	23.64	23.0166	24.6451	23.8669	23.5791	22.7204	22.1905
hsa-let-7b	29.1448	30.1302	27.0323	29.5742	34.731	34.0953	32.4903	29.6475	29.7864	29.0209	27.7337	35.7619	27.8527	27.9897	26.5808	24.9396	24.7256	24.4365	22.4522	22.1067
hsa-miR-342-3p	26.8815	25.4556	23.6069	25.1141	26.2797	29.6857	28.6016	27.1458	24.9147	26.3275	25.3605	28.9657	24.8707	23.768	23.1367	22.9436	22.9089	22.9688	21.9735	20.5206
hsa-miR-342-5p	40	40	40	40	40	40	40	40	40	40	40	40	40	40	40	40	40	40	40	37.1533
hsa-miR-345	29.6678	29.6972	29.6172	33.6524	40	40	30.8222	32.253	30.0732	31.9727	26.6028	31.1381	32.3345	30.7822	29.0697	25.626	25.8171	25.8735	24.6715	25.6572
hsa-miR-361	36.6069	36.842	40	40	40	40	40	33.4552	40	40	40	40	35.5555	40	34.3597	28.0353	31.0356	28.9009	28.9798	32.2643
hsa-miR-362-3p	40	40	40	40	40	40	40	40	40	40	40	40	32.6502	40	40	30.0744	30.0263	34.5116	40	33.4164
hsa-miR-362	32.4368	40	40	40	40	35.4107	34.6319	34.5879	40	40	30.743	34.5638	40	31.9406	32.9245	31.7483	29.1755	33.194	29.3873	29.2214
hsa-miR-363	28.6884	18.2786	17.5233	17.3333	40	22.4158	21.0137	18.9617	18.4035	40	19.2093	25.4037	18.815	17.2434	28.0258	20.2533	19.7454	17.6633	17.6824	28.6498
hsa-miR-365	33.5346	40	40	40	37.2006	40	40	40	40	38.3182	40	40	40	40	31.9662	34.9175	39.9356	39.7387	31.4334	28.687
hsa-miR-367	27.725	30.677	32.9668	34.3899	27.925	40	30.1789	31.4316	32.0756	29.0607	32.6482	30.5772	33.5067	33.0822	34.3539	30.7272	33.8399	31.6762	32.0882	30.667
hsa-miR-369-3p	40	40	40	40	40	40	40	40	40	40	40	40	40	40	40	33.0425	30.5821	40	40	40
hsa-miR-369-5p	40	40	40	40	40	40	40	40	40	40	40	40	40	40	40	40	36.6844	40	40	36.358
hsa-miR-370	40	40	40	40	40	40	40	40	40	40	40	40	40	40	40	36.4935	34.0836	38.0764	35.2326	31.2427
hsa-miR-371-3p	40	40	40	40	40	40	40	40	40	40	40	40	40	40	40	40	40	40	40	40
hsa-miR-372	37.9483	40	40	40	40	40	40	40	40	40	38.9398	40	40	40	40	38.3177	37.7536	39.1173	40	40
hsa-miR-373	40	40	40	40	40	33.2211	35.6444	40	40	40	34.0941	35.6531	39.1703	40	40	33.4568	33.7027	33.0057	40	40
hsa-miR-374	24.5429	22.1483	21.4274	21.8965	24.8021	27.2457	23.2213	22.1643	21.6395	25.7625	22.4324	24.3172	22.7231	21.7214	23.3597	21.1784	20.7459	21.7889	20.9755	21.6012
mmu-miR-374-5p	25.5989	26.1024	23.6167	28.3097	26.1273	31.1228	26.7125	24.6038	23.9992	25.9638	24.7862	28.8658	26.6331	25.2797	23.0244	22.4402	21.6541	23.6634	21.8557	21.3304
hsa-miR-375	26.9082	26.3335	27.6783	29.6513	28.335	37.3723	39.5036	31.0888	30.0552	40	27.845	27.9518	28.6579	26.5683	26.297	20.2579	23.3866	24.1408	23.0174	23.4647
hsa-miR-376a	30.3804	30.6856	28.8933	35.9005	29.5296	31.2011	29.3219	27.932	29.2633	29.1175	27.5684	28.5602	31.944	29.8086	27.0196	25.8664	24.7787	26.9064	25.0977	24.8607
hsa-miR-376b	40	40	40	40	40	40	40	40	40	40	40	40	40	40	40	40	40	40	40	36.2323
hsa-miR-377	38.3556	40	40	40	40	40	40	40	40	40	40	40	40	40	40	40	40	40	40	40
mmu-miR-379	40	40	40	40	40	40	40	40	40	40	40	40	40	40	40	33.5263	34.7327	40	40	30.3249
hsa-miR-380-3p	40	40	40	40	40	40	40	40	40	40	40	40	40	40	40	40	40	40	40	40
hsa-miR-381	29.0745	35.503	30.8757	36.2505	33.5272	32.4136	32.4271	34.3937	35.439	38.7644	30.5966	35.3101	32.8373	34.5442	33.1756	35.2026	33.1989	31.3882	33.1266	30.7343
hsa-miR-382	40	40	40	40	40	39.14	40	40	40	40	36.4225	40	40	40	40	30.3625	28.4644	33.3874	30.0923	28.8454
hsa-miR-383	40	40	40	40	40	40	40	40	40	40	40	40	40	40	40	40	40	40	40	40
hsa-miR-409-5p	40	40	40	40	40	40	40	40	40	40	40	40	40	40	40	40	38.3704	40	40	36.5198
hsa-miR-410	40	31.0871	31.9471	32.52	30.6645	34.7846	34.7821	30.2707	31.2545	40	31.5289	37.0084	32.0712	33.4784	30.1682	28.7735	27.9136	29.4991	27.848	28.4025
hsa-miR-411	31.7821	32.3943	35.8899	40	32.6453	32.0482	30.8818	29.5874	30.8574	30.7198	28.2045	32.8832	30.7969	31.1884	27.9602	28.1075	26.8009	29.1608	29.1709	26.865
hsa-miR-422a	31.2955	29.9501	29.2246	32.9469	35.4746	40	37.1626	31.1884	32.0216	40	30.2747	40	40	30.6522	33.8712	28.9367	29.7539	28.0096	27.457	29.9956
hsa-miR-423-5p	29.0567	30.4573	28.4284	28.7084	32.6155	32.5717	30.4253	31.0172	31.0713	28.7732	28.0475	37.2463	29.23	28.9799	28.9686	27.2504	27.6661	27.4973	26.5505	26.5693
hsa-miR-424	40	40	40	40	40	40	40	40	40	40	40	40	40	40	40	36.1672	31.8834	40	36.0441	40
hsa-miR-425-5p	30.6435	27.8392	27.9273	28.1679	29.1473	33.352	34.9112	29.4837	27.4026	31.0541	29.2084	39.245	32.0768	27.3834	25.9628	25.1787	24.9039	24.6342	23.0708	22.3503
hsa-miR-429	33.9557	40	32.724	40	40	40	40	33.0711	38.3723	40	40	37.2352	40	40	40	29.2427	31.4191	35.5854	29.6505	30.7017
hsa-miR-431	40	40	40	40	40	40	40	40	40	40	40	40	40	40	40	40	40	40	40	40
hsa-miR-433	40	34.7651	40	40	40	40	40	40	40	40	37.6995	40	40	40	40	32.8688	30.9154	32.5751	30.203	30.4117
hsa-miR-449	40	40	32.2491	40	40	40	40	40	40	40	35.0744	40	40	40	40	38.2856	40	40	34.8047	40
hsa-miR-449b	40	40	32.5616	40	40	40	40	40	40	40	40	40	40	40	40	32.8469	40	40	40	40
hsa-miR-450a	40	40	40	40	40	40	40	40	40	40	40	40	40	40	40	35.1178	40	40	39.037	40
hsa-miR-450b-3p	40	40	40	40	40	40	40	40	40	40	40	40	40	40	40	40	40	40	40	40
hsa-miR-450b-5p	40	40	40	40	40	40	40	40	40	40	40	40	40	40	40	36.206	32.2468	40	40	32.4091
mmu-miR-451	20.6768	22.2306	20.6201	23.8731	25.8568	25.4161	24.0522	24.6484	23.713	27.3956	20.1597	21.5995	24.6205	22.0004	23.4315	18.4469	18.6081	19.7682	18.9442	18.2826
hsa-miR-452	40	40	40	40	40	37.3794	40	32.491	36.2423	40	36.425	36.9502	40	31.0701	34.9766	35.6523	34.9567	31.7446	28.5623	40
hsa-miR-453	40	40	40	40	40	40	40	40	40	40	40	40	40	40	40	40	40	40	40	40
hsa-miR-454	25.3276	24.613	23.0624	24.0972	22.376	30.4916	25.9179	23.8407	23.6483	24.7915	25.3453	25.6784	24.2028	23.7598	22.7483	24.7232	23.486	24.0752	22.0838	22.5059
hsa-miR-455-3p	40	40	40	40	40	40	40	40	40	40	40	40	40	40	40	40	40	40	40	40
hsa-miR-455	40	40	40	40	40	40	40	40	40	40	40	40	40	40	40	40	40	40	33.5196	40
hsa-miR-483-5p	24.2252	22.8445	22.593	23.8217	24.9084	29.5737	24.0009	23.4571	23.201	25.8093	22.92	24.0924	23.4343	23.3726	22.1995	22.7348	23.0189	22.1603	20.3888	22.1684
hsa-miR-484	21.9003	21.8577	18.7715	22.0784	22.877	26.7227	25.3349	22.1565	20.6273	23.7218	20.7583	27.7663	23.6044	21.333	20.4431	20.7771	20.3417	19.8371	17.4119	17.689
hsa-miR-485-3p	32.7767	31.3727	33.317	40	37.3795	37.6463	38.2119	32.682	32.9294	38.1627	32.3271	33.9996	38.9788	33.4612	30.9191	30.488	28.9173	31.8544	29.2755	27.7657
hsa-miR-485-5p	40	40	40	40	40	40	40	40	40	40	40	40	40	40	40	40	40	40	40	40
hsa-miR-486-3p	39.1184	40	40	40	40	40	40	40	40	40	38.8557	40	40	40	40	40	39.0792	40	36.2098	37.5223
hsa-miR-486	29.2709	31.02	25.2722	28.1159	35.1987	38.1893	38.9584	37.9402	29.19	32.051	27.0564	36.4521	34.5665	26.6904	28.9385	27.2656	26.5152	26.6448	24.4011	23.6466
hsa-miR-487a	39.809	40	40	40	40	40	40	40	37.5402	40	36.1529	36.0427	40	40	40	38.0669	38.2061	40	40	33.9444
hsa-miR-487b	36.45	35.753	33.6823	40	40	40	40	35.6569	40	40	33.7955	39.2212	36.5503	34.3753	29.5501	31.9263	29.6704	31.694	29.2752	26.846
hsa-miR-488	40	40	40	40	40	40	40	40	40	40	40	40	40	40	40	40	40	40	40	40
hsa-miR-489	40	36.1509	33.0868	39.1157	40	36.3759	40	40	40	40	40	35.6629	33.3578	40	40	32.5098	31.91	35.1994	32.1347	40
hsa-miR-490	40	39.5004	40	36.6068	40	40	40	40	40	40	40	40	40	40	40	40	40	40	40	40
hsa-miR-491-3p	40	40	40	40	40	40	40	40	40	40	40	40	40	40	40	40	40	40	40	40
mmu-miR-491	27.7463	29.5212	27.6155	29.8477	28.3186	35.1715	29.7608	26.8784	28.5769	26.1321	28.6563	32.2463	30.6119	29.1079	25.2225	26.9817	26.0875	26.9035	26.3288	25.2695
hsa-miR-493	40	40	40	40	40	40	40	40	40	40	40	40	39.1958	40	40	40	38.2667	40	32.8301	40
hsa-miR-494	31.4707	40	34.501	40	40	40	37.8492	40	32.0972	30.1458	32.1533	37.0809	33.6678	36.1484	31.4682	29.6811	28.4071	30.3116	29.8789	28.6751
mmu-miR-495	38.5249	40	35.3303	36.221	34.9594	36.7628	40	39.3894	40	28.2232	34.9974	40	40	39.492	32.8863	30.1984	29.4107	33.0557	29.5539	27.7322
mmu-miR-496	40	40	40	40	40	36.3021	40	40	40	40	40	40	40	40	40	39.7112	34.6671	40	40	40
hsa-miR-499-3p	40	40	40	40	40	40	40	40	40	40	40	40	40	40	40	40	40	40	40	40
mmu-miR-499	31.9808	40	40	40	40	40	40	40	40	40	40	40	40	40	39.5175	38.4823	38.315	40	40	40
hsa-miR-500	40	40	40	40	40	40	40	40	40	40	40	40	40	40	40	40	40	40	39.1364	34.9699
hsa-miR-501-3p	40	40	40	40	40	40	40	40	40	40	40	40	40	40	40	40	39.2588	40	40	40
hsa-miR-501	40	40	40	40	40	40	40	40	40	40	40	40	40	40	40	40	40	40	40	40
hsa-miR-502-3p	34.1214	40	32.5182	40	40	40	40	35.609	40	40	40	36.4424	33.5253	38.2559	37.2553	31.3094	31.9446	31.567	30.2976	31.4098
hsa-miR-502	37.8337	40	40	40	40	40	40	40	40	40	40	40	33.4836	40	40	32.8263	40	40	40	40
hsa-miR-503	40	40	40	40	40	40	40	40	40	40	40	40	40	40	40	40	40	40	40	40
hsa-miR-504	40	40	40	40	40	40	40	40	40	40	40	40	40	40	40	40	40	40	40	40
hsa-miR-505	38.4152	40	40	40	39.5161	40	40	40	40	40	35.135	40	36.5847	40	40	29.6323	34.6187	38.7199	35.6106	36.6718
hsa-miR-507	40	40	40	40	40	40	40	40	40	40	40	40	40	40	40	40	40	40	40	40
hsa-miR-508	40	40	40	40	40	40	40	40	40	40	40	40	40	40	40	40	40	40	40	40
hsa-miR-508-5p	40	40	40	40	40	40	40	40	40	40	40	40	40	40	40	40	40	40	40	40
hsa-miR-509-5p	33.9937	40	40	40	40	38.1964	38.9046	40	40	38.982	35.147	35.4793	40	40	40	35.9823	38.5633	40	40	40
hsa-miR-510	40	40	40	40	40	40	40	40	40	40	40	40	40	40	40	40	40	40	40	40
hsa-miR-512-3p	40	40	40	40	40	40	40	40	40	33.431	38.7538	40	40	40	35.5067	40	40	39.2522	40	40
hsa-miR-512-5p	40	40	40	40	40	40	40	40	40	40	40	40	40	40	40	40	40	40	40	40
hsa-miR-513-5p	40	40	40	40	40	40	40	40	40	40	40	40	40	40	40	40	40	40	40	40
hsa-miR-515-3p	40	33.6177	39.8516	36.523	40	40	40	38.7516	40	36.6242	37.8355	40	40	40	34.1577	40	37.6182	35.5022	36.7952	36.0777
hsa-miR-515-5p	40	40	40	40	40	40	40	40	40	37.6317	40	40	40	40	40	40	40	40	40	40
hsa-miR-516a-5p	40	40	40	40	40	40	40	40	40	40	40	40	40	40	40	40	40	40	40	40
hsa-miR-516b	40	40	40	40	40	40	40	40	40	40	40	40	40	40	40	40	40	40	40	40
hsa-miR-517a	40	40	40	40	40	40	40	40	40	35.4083	40	40	40	40	40	40	40	40	40	40
hsa-miR-517c	40	40	40	40	40	40	40	40	40	39.9513	40	40	40	40	40	40	40	40	40	40
hsa-miR-518a-3p	40	40	40	40	40	40	40	40	40	40	40	40	40	40	40	40	40	40	40	40
hsa-miR-518a-5p	40	40	40	40	40	40	40	40	40	40	40	40	40	40	40	40	40	40	40	40
hsa-miR-518b	31.489	32.2483	32.6385	38.5186	35.1466	40	31.395	29.8285	33.723	31.6579	33.6858	40	34.6688	34.7577	30.5985	33.7039	30.8818	31.6229	30.716	30.4182
hsa-miR-518c	40	40	40	40	40	40	40	40	40	40	40	40	40	40	40	40	40	40	40	40
hsa-miR-518d	30.9208	31.2399	30.6861	30.5309	30.3348	32.8123	34.843	32.3778	30.6459	29.9628	33.4455	34.6505	32.5665	29.9772	28.7874	31.388	34.5145	31.6296	31.2922	29.0482
hsa-miR-518d-5p	40	40	40	40	40	40	40	40	40	40	40	40	40	40	40	40	40	40	40	40
hsa-miR-518e	36.3672	35.9059	40	38.6242	37.7473	39.9689	38.7151	34.5619	40	33.9252	35.51	40	40	40	35.0698	32.3314	40	35.9823	39.1577	40
hsa-miR-518f	21.2737	22.7437	22.5817	22.7301	20.3392	37.6498	24.9261	22.2	22.2335	21.7739	26.486	25.2131	23.4537	22.7373	18.2761	25.3112	23.4073	23.1657	22.857	18.4505
hsa-miR-519a	40	40	40	40	40	40	40	40	40	40	40	40	40	40	40	40	40	40	40	40
hsa-miR-519d	40	40	40	34.5779	40	34.9968	39.8889	32.8925	37.0135	33.4069	40	40	40	38.8904	40	36.7912	40	39.5996	35.5665	40
hsa-miR-519e	39.4159	40	40	40	40	40	40	40	40	40	40	40	40	40	40	40	40	40	40	40
hsa-miR-520a	31.5393	40	40	40	40	40	40	40	40	29.8541	40	40	40	40	31.6146	40	40	40	40	29.287
hsa-miR-520a#	40	40	40	40	40	40	40	40	40	40	40	40	40	40	40	40	40	40	40	40
hsa-miR-520d-5p	29.5016	27.0954	26.977	27.5103	27.0173	31.1984	27.7906	27.7089	27.098	28.0222	29.5038	28.8919	29.0462	27.5411	27.254	28.4631	28.6858	28.4364	27.1255	27.257
hsa-miR-520g	40	40	40	40	40	40	40	40	40	40	40	40	40	40	40	37.9726	40	40	40	40
hsa-miR-521	40	40	40	40	40	40	40	40	40	40	40	40	40	40	40	39.9316	40	40	40	39.6163
hsa-miR-522	40	40	40	40	40	40	40	40	40	40	40	40	40	40	40	40	40	40	40	40
hsa-miR-523	25.1987	23.9129	23.7256	24.684	21.8373	28.8584	24.6458	24.0277	23.8692	23.9509	24.303	25.3881	25.2116	24.016	22.8391	24.4052	23.7491	23.8918	24.0312	24.8361
hsa-miR-524-5p	40	40	40	40	40	40	40	40	40	40	40	40	40	40	40	40	40	40	40	40
hsa-miR-525-3p	40	40	40	40	40	40	40	40	40	40	40	40	40	40	40	40	40	40	40	40
hsa-miR-525	40	40	40	40	40	40	40	40	40	40	40	40	40	40	40	40	40	40	40	40
hsa-miR-526b	40	40	40	40	40	40	40	40	40	40	40	40	40	40	40	40	40	40	40	40
hsa-miR-532-3p	30.5225	34.3207	31.6089	40	40	37.6476	34.3935	37.537	30.8147	40	29.9398	37.4029	35.9012	36.1547	29.5811	28.5325	28.8586	30.3368	28.71	26.8878
hsa-miR-532	34.7636	40	31.3552	40	40	40	40	36.4488	40	40	32.2613	40	40	40	37.8149	26.6021	27.251	28.5788	26.434	27.211
hsa-miR-539	32.3718	32.9912	34.7619	40	29.9774	33.2011	40	31.4564	38.0272	30.729	29.3691	40	31.1935	34.294	29.6812	27.2049	26.2876	28.388	27.0522	25.2716
hsa-miR-541	40	40	40	40	40	40	40	40	40	40	40	40	40	40	40	40	40	40	40	40
hsa-miR-542-3p	40	40	40	40	40	40	40	40	40	40	29.8806	40	40	40	40	30.9997	31.2309	30.7856	40	40
hsa-miR-542-5p	40	40	40	40	40	40	40	40	40	40	40	40	40	40	40	40	40	40	40	40
hsa-miR-544	40	40	38.9385	40	32.9231	40	40	40	39.0032	33.6	40	40	40	39.326	34.6037	40	40	40	35.5435	34.6769
hsa-miR-545	32.6577	40	38.191	40	40	35.0971	36.6972	36.0826	39.6979	40	30.4421	36.3929	40	36.592	34.0087	30.101	30.0981	32.0032	29.8894	30.1693
hsa-miR-548a	28.3914	29.7022	29.4716	30.1705	29.0328	31.4872	30.0661	29.4939	29.8396	28.3619	29.6288	29.5356	30.1091	30.1914	28.2232	29.1098	29.748	29.874	29.8051	28.0774
hsa-miR-548a-5p	40	40	40	40	40	40	40	40	40	40	40	40	40	40	40	40	40	40	40	40
hsa-miR-548b	40	40	40	40	40	40	40	40	40	40	40	40	40	40	40	40	40	40	40	40
hsa-miR-548b-5p	35.0297	34.8897	40	34.5669	40	40	40	37.4729	40	40	31.4483	34.3849	40	40	37.4725	40	40	36.7702	40	40
hsa-miR-548c	29.9621	29.2955	29.2491	30.6572	28.5452	32.142	29.8451	28.9739	30.8604	29.9552	29.0257	29.8282	29.4602	29.6956	28.7505	29.995	30.5786	29.5206	28.9445	28.5737
hsa-miR-548c-5p	31.8073	40	40	31.3838	40	34.4693	40	40	40	40	30.9702	31.5433	40	34.2038	30.9495	31.7132	32.2512	33.294	33.2737	40
hsa-miR-548d	40	40	37.1508	40	40	35.5585	40	35.8193	32.5281	40	33.5433	36.9606	40	36.5491	40	35.2876	40	34.645	32.026	36.2266
hsa-miR-548d-5p	31.2246	40	40	35.8893	40	40	40	40	40	40	32.0163	33.9301	40	39.4177	30.3503	36.5554	36.4496	40	39.4639	35.8404
hsa-miR-551b	30.419	37.5134	40	40	40	40	32.1354	39.8637	40	40	33.5076	34.3906	36.9422	40	40	35.1435	34.9608	36.6766	40	36.8428
hsa-miR-556-3p	40	40	40	40	40	40	40	40	40	40	40	40	40	40	40	40	40	40	40	40
hsa-miR-556-5p	40	40	40	40	40	40	40	40	40	40	40	40	40	40	40	40	40	40	40	40
hsa-miR-561	39.4963	40	40	40	40	40	40	40	40	38.6501	39.7742	40	40	40	40	40	40	39.1729	40	40
hsa-miR-570	40	39.0082	40	40	40	40	37.9644	34.7914	37.533	40	40	33.7266	40	40	40	36.2046	40	40	39.2501	40
hsa-miR-574-3p	28.0925	27.2554	25.6916	29.525	27.7696	29.6887	29.2809	27.5168	25.8628	29.5925	25.7787	29.9018	27.81	26.6167	25.813	24.3126	24.3785	25.3339	21.9856	22.4636
hsa-miR-576-3p	34.0593	33.7062	30.3612	40	40	35.4426	40	31.6751	40	40	31.1339	32.3076	40	40	40	30.1289	29.5104	29.6418	32.1214	29.7941
hsa-miR-576-5p	40	40	40	40	40	40	40	40	40	40	40	40	40	40	40	40	40	40	32.2163	40
hsa-miR-579	40	40	40	40	40	40	40	36.7771	40	40	34.8124	40	40	40	40	31.8155	31.377	30.0774	33.1286	35.7185
hsa-miR-582-3p	40	40	40	40	40	40	40	40	40	40	40	40	40	40	37.386	40	40	40	40	40
hsa-miR-582-5p	40	40	40	40	40	40	40	40	40	40	40	40	40	40	38.5516	40	40	40	40	40
hsa-miR-589	40	40	40	40	40	40	40	40	40	40	40	40	40	40	40	36.7868	40	39.2445	40	37.4918
hsa-miR-590-5p	26.8343	26.2784	24.833	27.963	28.4028	29.9493	27.4292	26.4178	25.6857	38.2432	25.1512	27.5688	28.1691	26.1675	24.8668	23.0998	23.1211	23.2886	22.1102	22.522
hsa-miR-597	25.0939	29.5752	34.7539	31.2672	40	28.1529	25.9065	28.7276	36.7527	40	25.9669	26.0941	28.2702	30.8219	28.4317	24.9506	25.9902	28.1364	33.3458	28.3472
hsa-miR-598	35.967	40	32.1998	30.8955	32.5981	36.1578	40	33.1517	40	40	30.4977	40	32.3162	34.5309	31.3024	27.4569	27.9563	29.4056	27.2563	27.9159
mmu-miR-615	40	40	40	40	40	40	40	40	40	40	39.5172	40	40	40	40	40	40	37.1369	40	40
hsa-miR-615-5p	40	40	40	40	40	40	40	40	40	40	40	40	40	40	40	40	40	40	40	40
hsa-miR-616	40	40	40	40	40	40	40	40	34.3459	40	40	40	40	40	40	40	40	39.8232	40	36.7177
hsa-miR-618	23.7278	25.6963	25.6279	26.0035	24.4873	33.6769	26.0169	25.0806	24.8079	24.1179	26.2823	25.7652	25.3726	25.5032	24.8134	25.5868	24.6859	25.1227	25.2094	22.7393
hsa-miR-624	40	40	40	40	40	40	40	40	40	40	40	40	40	40	40	40	40	40	40	40
hsa-miR-625	39.8968	34.3099	34.2149	40	40	34.6759	35.0877	33.6927	34.8007	40	32.5841	37.8483	34.542	34.1102	38.4955	31.0755	30.771	31.2711	30.0317	33.7218
hsa-miR-627	23.4522	36.2296	34.0804	37.2993	32.8161	40	37.5483	32.9252	33.2794	30.0973	33.096	34.5073	38.1535	37.8079	28.7915	32.7446	29.0641	31.1756	32.8212	26.683
hsa-miR-628-5p	21.8501	23.0282	22.958	23.2259	21.7398	40	25.3877	22.598	22.4418	22.4835	26.8334	27.0324	23.504	23.5688	20.5306	25.7627	24.6264	23.4661	23.0465	20.5039
hsa-miR-629	36.6844	36.059	36.6817	32.5109	40	36.7462	39.259	35.4559	34.7474	40	32.0916	40	34.3451	33.322	32.3596	32.8372	34.7592	30.5965	30.2149	40
hsa-miR-636	27.8232	33.345	29.551	35.5313	31.1109	31.8261	31.2369	31.2323	34.7204	33.3728	29.9657	31.3778	32.2281	32.881	30.4141	31.1312	30.4917	30.2769	28.427	27.5449
hsa-miR-642	40	40	40	40	40	40	40	31.7104	40	40	40	40	40	31.4621	40	29.9692	29.2726	30.8502	29.8784	28.5157
hsa-miR-651	40	40	40	40	40	40	40	40	40	40	40	40	40	40	40	32.4628	40	40	40	40
hsa-miR-652	29.5835	32.8644	32.0569	40	39.662	36.1169	32.3758	32.0951	36.3498	36.283	28.7579	37.7821	33.6657	35.6666	29.3226	26.8482	25.9862	29.0933	28.07	27.5064
hsa-miR-653	40	40	40	40	40	40	40	40	40	40	40	40	40	40	40	40	40	40	40	40
hsa-miR-654-3p	40	40	40	40	40	40	40	36.0195	40	40	35.7852	40	40	40	40	31.7355	32.1648	40	34.4518	40
hsa-miR-654	40	40	40	40	40	40	40	40	40	40	40	40	40	40	40	40	40	40	40	40
hsa-miR-655	40	40	40	40	40	40	40	40	40	40	40	40	40	40	40	32.3874	33.7421	36.1107	36.6439	32.351
hsa-miR-660	33.4329	40	32.1655	40	40	37.6879	40	35.6613	37.138	40	29.2506	36.0375	40	36.9601	32.58	24.8868	26.7229	27.7306	26.5811	27.0276
hsa-miR-671-3p	40	40	32.5465	40	40	40	35.2665	40	39.801	34.2742	31.6321	32.7348	40	40	30.47	29.5969	28.1296	29.4183	29.5986	28.9094
hsa-miR-672	34.7064	40	32.6583	40	39.8877	40	35.325	33.9236	40	40	40	35.211	40	40	40	40	38.5026	39.8702	35.6257	37.085
hsa-miR-674	40	40	40	40	34.7171	40	40	40	40	40	36.3131	40	40	40	29.8356	40	40	40	40	38.4658
hsa-miR-708	29.2437	32.4314	32.7171	33.5527	38.3263	30.6733	29.6291	29.57	29.5093	40	29.5137	28.2464	32.0893	31.2612	31.7571	28.7611	29.9964	29.2788	30.6809	30.941
hsa-miR-744	29.7829	40	28.6762	40	40	32.3649	31.1981	31.4455	33.574	29.9234	26.4665	30.9683	30.1925	40	28.6245	25.3685	24.7342	26.8546	25.591	24.2217
hsa-miR-758	38.4565	40	40	40	40	37.8732	37.4792	40	40	40	34.9737	40	36.718	40	40	33.1358	38.6408	35.4098	34.0818	40
hsa-miR-871	36.5135	40	40	40	40	40	40	40	40	40	40	40	40	40	38.2423	40	40	40	40	40
hsa-miR-872	37.0141	40	39.8012	40	40	40	40	40	40	40	40	40	40	40	39.5506	39.3021	40	40	40	40
hsa-miR-873	34.2208	40	40	40	40	40	40	40	40	40	38.8986	40	40	40	40	40	40	40	40	40
hsa-miR-874	40	40	40	40	40	40	40	40	40	40	40	40	40	40	40	40	40	40	40	40
hsa-miR-875-3p	40	40	40	40	40	40	39.1775	40	40	40	40	40	38.4051	40	40	40	40	40	40	40
hsa-miR-876-3p	40	40	40	40	40	40	40	40	40	40	40	40	40	40	40	40	40	40	40	40
hsa-miR-876-5p	40	40	40	40	40	40	40	40	40	40	40	40	40	40	40	40	40	40	40	40
hsa-miR-885-3p	40	40	40	40	40	40	40	40	40	40	35.1571	40	40	40	40	37.3242	40	40	38.9002	40
hsa-miR-885-5p	31.8312	29.0205	34.2146	27.2778	27.9448	35.8611	37.3582	31.1203	27.3448	40	27.2863	31.6148	27.4537	27.0781	24.4158	22.8049	25.2195	24.2143	20.0796	24.6825
hsa-miR-886-3p	31.1813	31.7076	30.4936	30.967	40	37.126	38.6171	40	37.5283	40	36.1822	30.7664	30.9971	40	32.7873	40	40	34.1173	31.1364	31.9248
hsa-miR-886-5p	34.5006	34.0581	34.6715	32.3418	40	39.0993	40	40	34.7495	40	31.5215	31.8078	31.355	40	35.534	31.0046	32.1679	31.6735	28.3602	30.361
hsa-miR-887	40	40	40	40	40	40	40	40	40	40	40	40	40	40	40	40	40	40	40	40
hsa-miR-888	24.0043	34.5126	40	40	38.0131	40	40	34.9314	40	39.887	40	40	40	40	30.5763	33.6524	40	34.9988	34.0174	28.296
hsa-miR-889	40	40	40	40	40	40	40	40	40	40	40	40	40	40	40	34.3882	32.6874	40	32.0191	32.5064
hsa-miR-890	40	40	40	40	40	40	40	40	40	40	40	40	40	40	40	40	40	40	40	40
hsa-miR-891a	40	40	40	40	40	40	40	40	40	40	40	40	40	40	40	40	40	40	40	40
hsa-miR-891b	40	40	40	40	40	40	40	40	40	40	40	40	40	40	40	40	40	40	40	40
hsa-miR-892a	40	40	40	40	40	40	40	40	40	40	40	40	40	40	40	40	40	40	40	40
hsa-miR-147	40	40	40	40	40	40	33.7445	40	40	40	35.6702	35.3938	40	40	35.6728	40	40	40	40	40
hsa-miR-208	27.7824	39.3769	33.9593	40	30.5115	40	38.9061	30.892	40	29.9085	35.0292	40	36.8827	31.0735	33.6458	29.8413	40	31.1026	33.1524	29.3257
hsa-miR-211	40	40	40	39.56	40	40	40	40	40	40	36.8376	40	40	40	40	36.99	29.9483	37.5477	40	30.9981
hsa-miR-212	31.3528	37.2889	33.3021	40	33.0206	32.3358	27.2996	31.9555	40	40	25.8141	32.2942	37.6394	35.2391	30.0402	25.7227	27.1873	29.003	29.4798	29.2732
hsa-miR-219-1-3p	40	40	40	40	40	40	40	40	40	40	40	40	40	40	34.5357	40	40	40	40	33.2604
hsa-miR-219-2-3p	38.4731	40	40	40	40	40	40	40	40	40	40	40	40	40	40	40	40	40	40	40
hsa-miR-220	40	40	40	40	40	40	40	40	40	40	37.225	40	40	40	40	40	40	40	40	40
hsa-miR-220b	40	40	40	40	40	39.4252	36.3869	40	40	40	35.315	40	36.2321	40	40	39.9404	36.0042	36.8779	40	40
hsa-miR-220c	40	40	40	40	40	40	40	40	40	40	40	40	40	40	40	40	40	40	40	40
hsa-miR-298	40	40	40	40	40	40	40	40	40	40	40	40	40	40	40	40	40	40	40	40
hsa-miR-325	40	40	40	40	40	40	40	40	40	40	40	40	40	40	40	40	40	40	40	40
hsa-miR-346	35.9527	40	40	40	40	40	40	37.6836	40	40	40	40	40	40	40	38.4588	39.7545	34.5811	40	39.4056
hsa-miR-376	29.1288	28.5693	28.7761	31.5458	28.7977	30.8585	31.0149	28.7183	28.5435	32.9157	26.2098	30.1867	29.2734	30.2642	27.2828	25.5496	24.4813	26.3793	24.783	24.31
hsa-miR-384	38.5169	40	40	40	40	37.9319	40	37.5913	40	40	40	36.4671	40	40	37.7248	40	36.8799	40	40	40
hsa-miR-412	40	40	40	40	40	40	40	40	40	38.517	40	40	40	40	40	40	40	40	40	40
hsa-miR-448	40	40	40	40	40	40	40	40	40	40	40	40	40	40	40	40	40	40	40	40
hsa-miR-492	40	40	40	40	40	40	40	40	40	40	40	40	40	40	40	40	40	40	40	40
hsa-miR-506	40	40	40	40	40	39.5955	40	40	40	38.0087	40	40	40	40	40	35.3411	40	40	40	40
hsa-miR-509-3-5p	40	40	40	40	40	40	40	40	40	40	40	40	40	40	40	40	40	40	40	40
hsa-miR-511	31.4815	40	30.6845	40	40	40	40	31.8904	40	40	30.6458	40	40	32.0064	36.84	29.1266	29.4747	29.2279	28.8396	29.7062
hsa-miR-517b	31.5972	40	40	40	40	40	40	40	40	40	40	37.6532	40	40	40	40	40	40	40	40
hsa-miR-519c	40	40	40	40	40	40	40	40	40	40	40	40	40	40	40	40	40	40	39.4983	40
hsa-miR-520b	36.3857	40	40	40	38.3382	40	39.3328	37.1152	37.3959	40	38.0498	36.3043	39.1113	40	37.1385	40	38.0923	36.5441	39.9953	39.2267
hsa-miR-520e	40	40	40	40	40	40	40	40	40	40	40	40	40	40	40	39.1025	34.7703	39.386	40	40
hsa-miR-520f	40	40	40	40	40	40	40	40	40	40	40	40	40	40	40	40	40	40	40	40

## Sheet: Individual analysis Study 1
Individual analysis study 1
A= early onset MG; B = late onset MG; C= thymoma MG; E=healthy control; Ref sample= same sample to perform relative quantification for all the plates
	miR-483-5p	miR-185	miR-15b	miR-192	miR885-5p
A6	24.4024	40	40	40	40
A7	26.4012	27.0232	25.2389	23.0082	40
A8	26.4421	26.562	25.4024	23.3368	40
A9	26.0044	25.2627	26.5039	22.865	19.3112
A10	27.652	26.5592	24.748	23.0405	40
A11	26.3648	24.211	23.7564	22.3504	19.6402
A12	20.185	28.8958	40	40	40
A13	20.6544	27.6165	40	40	40
A14	21.1078	40	40	40	40
A15	27.8288	28.5608	30.7343	25.9093	40
A16	21.299	40	40	40	40
A17	27.697	40	26.5647	40	40
A18	26.0611	27.8996	30.0609	40	20.6887
A19	28.0547	28.0275	32.3058	40	40
A20	17.5756	40	40	40	40
A21	26.3616	23.8661	29.511	25.1357	40
A22	25.9519	27.2715	25.5637	23.5274	19.4918
B6	26.1738	27.4124	32.025	21.5836	40
B7	28.0323	27.8792	30.8527	40	40
B8	27.0445	28.9505	26.8874	21.9106	40
B9	24.9724	24.8903	24.9946	21.3759	20.0962
B10	20.7606	40	40	28.2839	40
B11	27.4538	40	31.1453	23.0066	40
B12	25.5764	26.154	25.3852	23.3856	19.7827
B13	27.3206	29.6505	27.3724	22.402	20.4338
B14	27.1114	27.5543	27.1755	23.0299	40
B15	25.2615	27.4665	27.0317	23.2407	20.1585
B16	24.9879	21.813	20.983	22.0588	19.8717
B17	22.164	40	40	40	40
B18	23.1578	27.2864	40	40	40
B19	20.8219	27.8968	40	40	40
B20	24.944	40	40	40	40
B21	23.0559	27.9595	40	40	40
B22	19.2082	40	40	40	40
B23	18.1027	40	40	40	40
B24	19.6286	40	40	40	40
B25	27.6328	28.4742	40	40	40
B26	28.5031	40	40	40	40
B27	27.9269	27.434	40	40	40
D6	25.6841	28.0598	40	40	40
D7	25.8144	25.5606	24.3739	22.0666	20.2107
D8	26.8514	26.8413	24.8856	22.3363	40
D9	27.3822	28.3536	26.5139	22.4843	21.462
D10	27.0664	24.7183	40	40	40
D11	27.0883	40	40	27.7491	40
D12	18.7624	40	40	40	22.7365
E6	26.4893	40	40	40	40
E7	29.2962	25.4938	23.971	23.4446	22.0391
E8	27.331	25.4618	24.5953	22.911	25.2804
E9	27.8158	26.0502	24.1239	23.2262	21.6938
E10	26.9404	23.0918	23.5713	22.1227	19.1833
E11	27.9447	26.0254	24.2477	22.3207	21.3307
E12	23.5799	40	40	40	40
E13	26.3394	27.9677	40	40	40
E14	23.1616	40	40	40	40
E15	24.0091	27.6016	40	40	40
E16	26.83	24.7502	22.6373	22.3146	18.1231
E17	26.5882	24.0362	21.9744	22.2579	18.9873
E18	25.6338	26.7833	23.673	22.653	20.2154
E19	27.8649	23.3829	23.1897	22.1289	20.3707
E20	26.6431	23.9826	22.0027	22.2979	19.6779
E21	27.8478	25.6023	23.7181	22.169	21.2094
E22	27.659	26.1459	23.516	22.7521	20.9385
Ref sample	25.0625	24.4771	22.4935	21.7636	21.0198

## Sheet: Individual analysis Study 2
Individual analysis study 2
A= early onset MG; B = late onset MG; C= thymoma MG; E=healthy control; Ref sample= same sample to perform relative quantification for all the plates
	miR483-5p	miR140-3P	miR-20b	miR-375	miR-122
A6	40	40	21.5286	28.0872	40
A7	21.6012	28.9928	23.9175	21.9626	23.6425
A8	22.4497	29.5872	23.8022	27.5295	23.4695
A9	20.7937	29.779	23.5201	22.9606	21.3547
A10	40	29.6408	23.7362	26.4009	23.0411
A11	20.7883	26.8224	21.6298	21.9751	20.4353
A12	40	30.2706	21.2782	24.7477	40
A13	40	31.2936	22.7941	24.8272	40
A14	40	33.3196	20.5876	27.2271	40
A15	21.1629	40	26.1034	25.4964	22.9493
A16	40	30.8843	24.7006	25.9046	40
A17	29.132	32.6402	26.747	25.3296	40
A18	18.4761	32.1762	27.0538	23.5422	21.2227
A19	20.6864	40	28.1176	25.6755	24.6871
A20	40	40	40	40	40
A21	20.9398	31.8162	25.3237	40	24.9308
A22	20.2746	27.8253	24.9258	40	22.0468
B6	20.7116	33.6939	24.2906	21.4106	23.7276
B7	24.3295	31.533	25.49	26.3545	25.4972
B8	22.0147	40	25.3784	26.8001	25.1154
B9	19.9782	28.0212	23.2366	24.4212	19.8247
B10	23.1373	31.4821	25.9337	22.929	22.5292
B11	20.2505	34.1322	27.0829	29.9322	26.3042
B12	20.8803	28.2447	23.2611	23.668	21.1549
B13	20.9389	31.8437	24.9208	24.1927	23.476
B14	21.4103	32.4825	25.6234	40	25.3205
B15	20.4975	33.9317	25.4117	27.4655	21.3137
B16	22.8479	22.0209	18.6229	23.9314	25.1786
B17	40	40	27.3567	40	40
B18	18.8101	28.8726	23.693	24.3698	40
B19	40	32.4718	24.9133	26.7188	40
B20	29.4031	40	25.4051	26.4543	40
B21	19.5379	32.1142	25.1077	29.6892	40
B22	40	40	27.5523	27.8483	40
B23	27.4232	40	26.6346	25.9652	40
B24	40	40	26.1251	28.7164	40
B25	40	31.5256	26.6611	40	40
B26	40	40	40	40	40
B27	19.4648	33.3884	26.441	25.5258	40
D6	28.1136	40	27.2249	25.4904	24.9643
D7	20.9877	28.073	22.5217	22.6488	18.677
D8	20.9289	31.6957	23.9099	26.9631	24.7232
D9	20.9156	30.3347	24.631	24.7061	22.6189
D10	23.6236	32.0473	24.6827	27.1528	23.4778
D11	29.6631	31.4676	26.9465	27.8611	40
D12	40	28.9189	24.5213	26.409	40
E6	22.721	40	26.7206	40	40
E7	22.4037	27.6762	21.773	22.0198	21.9864
E8	21.0098	28.2691	21.6535	22.8668	20.3874
E9	21.5564	27.5208	21.7058	21.5724	19.9154
E10	21.3742	24.3626	19.1731	23.034	18.4716
E11	22.2278	28.1091	22.2329	22.3794	20.641
E12	27.3536	33.4514	25.7598	23.3418	40
E13	40	40	25.4198	25.9164	40
E14	40	33.6198	27.0696	26.9261	40
E15	18.8064	31.1298	24.3639	26.1817	40
E16	21.9951	27.4828	21.7093	21.7018	19.8263
E17	22.923	24.8589	20.4981	28.3491	21.1168
E18	22.2778	28.3262	22.2674	40	21.7221
E19	21.7632	25.396	19.8488	40	18.9004
E20	22.6734	25.9428	20.6139	40	19.8026
E21	21.4104	28.0877	21.2652	21.6027	20.9894
E22	21.8576	26.5446	22.5258	21.6985	20.8518
Ref sample	20.7278	25.5019	20.4808	17.5832	17.6877
